# Supplementary material for: Changes in Secondary Metabolites Content and Antioxidant Enzymes Activity in Leaves of Two Prunus avium L. Genotypes During Various Phenological Phases
Source: Life (Basel). 2024 Nov 29;14(12):1567. doi: 10.3390/life14121567 (PMC11678347; doi:10.3390/life14121567)
Supplement: Supplementary file 1 [file life-14-01567-s001.zip]

Archive with 1 entries (1 files):
- life-3317901-supplementary.pdf
